# Supplementary material for: Genome Analysis Reveals Genetic Admixture and Signature of Selection for Productivity and Environmental Traits in Iraqi Cattle
Source: Front Genet. 2019 Jul 16;10:609. doi: 10.3389/fgene.2019.00609 (PMC6646475; doi:10.3389/fgene.2019.00609)
Supplement: Supplementary file 12 [file Table_12.xlsx]

## Sheet: Sheet1
Chromosome	Gene start	Gene end	Gene ID	Analysis
1	112013084	112455492	KCNAB1-201	Fst Iraqi HD
1	113387231	113502393	MME-201	Fst Iraqi HD
1	115663236	115663342	U6-201	Fst Iraqi HD
1	129009713	129041630	SLC25A36-201	Fst Iraqi HD
				Fst Iraqi HD
2	69856395	69856501	U6-201	Fst Iraqi HD
2	69859799	69874876		Fst Iraqi HD
2	71616192	71714943	SCTR-201	Fst Iraqi HD
2	73490617	73723487	CLASP1-201	Fst Iraqi HD
2	73490617	73723487	CLASP1-202	Fst Iraqi HD
				Fst Iraqi HD
4	61165438	61242549	ANLN-201	Fst Iraqi HD
4	61174179	61174235	bta-mir-2887-2-201	Fst Iraqi HD
4	61190529	61191587		Fst Iraqi HD
4	61197029	61197085	bta-mir-2887-2-201	Fst Iraqi HD
4	61197129	61197198	bta-mir-2904-3-201	Fst Iraqi HD
4	72184682	72184793		Fst Iraqi HD
6	82560093	82962887	EPHA5-201	Fst Iraqi HD
				Fst Iraqi HD
7	4586621	4664265	ELL-201	Fst Iraqi HD
7	4669453	4672648	ISYNA1-201	Fst Iraqi HD
7	4673275	4689001	SSBP4-201	Fst Iraqi HD
7	4704033	4708458	LRRC25-201	Fst Iraqi HD
7	43264088	43265023		Fst Iraqi HD
7	43278134	43280173	OR2M4-201	Fst Iraqi HD
7	43291920	43293589		Fst Iraqi HD
7	43308301	43310539	OR14C36-201	Fst Iraqi HD
7	43333926	43334888		Fst Iraqi HD
7	47655167	47699037	JADE2-201	Fst Iraqi HD
7	47717606	47747828	SAR1B-201	Fst Iraqi HD
7	47754927	47832191	SEC24A-201	Fst Iraqi HD
7	61907647	62066996	HTR4-201	Fst Iraqi HD
7	62392880	62446567	SH3TC2-201	Fst Iraqi HD
				Fst Iraqi HD
8	37668585	37679538		Fst Iraqi HD
8	54433665	54468588	CEP78-201	Fst Iraqi HD
8	54501518	54529786	PSAT1-201	Fst Iraqi HD
8	59669823	59676238	PHF24-201	Fst Iraqi HD
8	59682717	59682823	U6-201	Fst Iraqi HD
8	59688148	59695910	DNAJB5-201	Fst Iraqi HD
8	59688148	59695910	DNAJB5-202	Fst Iraqi HD
8	59732258	59746989	VCP-201	Fst Iraqi HD
8	59737060	59737139		Fst Iraqi HD
8	59748226	59754144	FANCG-201	Fst Iraqi HD
8	59755657	59762312	PIGO-201	Fst Iraqi HD
8	59768559	59771818	STOML2-201	Fst Iraqi HD
8	59773128	59784218	FAM214B-201	Fst Iraqi HD
8	59797489	60010848	UNC13B-201	Fst Iraqi HD
8	65425936	65483851	STX17-201	Fst Iraqi HD
8	65500573	65597182	ERP44-201	Fst Iraqi HD
10	59853461	59943298	TRPM7-201	Fst Iraqi HD
10	59950256	59950342	U6-201	Fst Iraqi HD
10	59961836	59983252	USP50-201	Fst Iraqi HD
10	59981336	59981439	U6-201	Fst Iraqi HD
10	59982199	59982302	U6-201	Fst Iraqi HD
10	59984279	60037841	USP8-201	Fst Iraqi HD
10	59984279	60037841	USP8-202	Fst Iraqi HD
10	74384705	74497702	SYT16-201	Fst Iraqi HD
10	76151142	76198252	WDR89-201	Fst Iraqi HD
10	86425791	86479573	YLPM1-201	Fst Iraqi HD
10	86504031	86512467	PROX2-201	Fst Iraqi HD
13	17650891	17690062	FBXO18-201	Fst Iraqi HD
13	35331913	35368126	KIAA1462-201	Fst Iraqi HD
13	39808123	39871299	RIN2-201	Fst Iraqi HD
13	39836873	39836938	bta-mir-2305-201	Fst Iraqi HD
13	39883240	39901761	NAA20-201	Fst Iraqi HD
13	39903829	39927979	CRNKL1-201	Fst Iraqi HD
13	39934251	40222551	CFAP61-201	Fst Iraqi HD
13	46383731	46630127	ADARB2-201	Fst Iraqi HD
13	46647460	46679926	WDR37-201	Fst Iraqi HD
13	47041229	47177126	DIP2C-201	Fst Iraqi HD
13	50354055	50354498		Fst Iraqi HD
13	50358162	50359402		Fst Iraqi HD
13	50362601	50399181		Fst Iraqi HD
13	50367208	50384236		Fst Iraqi HD
13	50369150	50386926		Fst Iraqi HD
13	50370106	50392917		Fst Iraqi HD
13	50372923	50384126		Fst Iraqi HD
13	50373933	50378534		Fst Iraqi HD
13	50375754	50380459		Fst Iraqi HD
13	50376900	50385121		Fst Iraqi HD
13	50377759	50385128		Fst Iraqi HD
13	50382536	50393772		Fst Iraqi HD
13	50384433	50400983		Fst Iraqi HD
13	51620614	51727304	RNF24-201	Fst Iraqi HD
13	52885989	52942347	EBF4-201	Fst Iraqi HD
13	53261635	53304213	TGM3-201	Fst Iraqi HD
13	53319470	53320263		Fst Iraqi HD
13	54157825	54217202	MYT1-201	Fst Iraqi HD
13	54247557	54249072	NPBWR2-201	Fst Iraqi HD
13	54254093	54255011	OPRL1-201	Fst Iraqi HD
13	54264623	54266440	LKAAEAR1-201	Fst Iraqi HD
13	54270412	54275998	RGS19-201	Fst Iraqi HD
13	54276808	54284473	TCEA2-201	Fst Iraqi HD
13	54295399	54296819	SOX18-201	Fst Iraqi HD
13	54308647	54343470	PRPF6-201	Fst Iraqi HD
13	54338297	54338371	U6-201	Fst Iraqi HD
13	54345094	54348720	SAMD10-201	Fst Iraqi HD
13	54353902	54359471	ZNF512B-201	Fst Iraqi HD
13	54353902	54359471	ZNF512B-202	Fst Iraqi HD
13	54362734	54373970	UCKL1-201	Fst Iraqi HD
13	54375928	54376019	bta-mir-1388-201	Fst Iraqi HD
13	54382947	54408528	DNAJC5-201	Fst Iraqi HD
13	54382947	54408528	DNAJC5-202	Fst Iraqi HD
13	54411455	54427367	TPD52L2-201	Fst Iraqi HD
13	54411455	54427367	TPD52L2-202	Fst Iraqi HD
13	54428990	54430673	ABHD16B-201	Fst Iraqi HD
13	54471017	54499223	ZBTB46-201	Fst Iraqi HD
13	54509565	54519454	ZGPAT-201	Fst Iraqi HD
13	54509565	54519454	ZGPAT-202	Fst Iraqi HD
13	54519582	54525754	ARFRP1-201	Fst Iraqi HD
13	54526443	54527951	TNFRSF6B-201	Fst Iraqi HD
13	54528273	54547753		Fst Iraqi HD
13	54528273	54547753		Fst Iraqi HD
13	54528273	54547753		Fst Iraqi HD
13	54532272	54544892		Fst Iraqi HD
13	54550376	54560121	STMN3-201	Fst Iraqi HD
13	54573252	54583251	GMEB2-201	Fst Iraqi HD
13	54587434	54590029	FNDC11-201	Fst Iraqi HD
13	54591299	54597058	SRMS-201	Fst Iraqi HD
13	54599897	54606206	PTK6-201	Fst Iraqi HD
13	54608180	54609543	PPDPF-201	Fst Iraqi HD
13	54623917	54631595	EEF1A2-201	Fst Iraqi HD
13	54658797	54685973	KCNQ2-201	Fst Iraqi HD
13	54658797	54685973	KCNQ2-202	Fst Iraqi HD
13	54707289	54707613		Fst Iraqi HD
13	54714619	54727493	CHRNA4-201	Fst Iraqi HD
13	54734522	54756417	COL20A1-201	Fst Iraqi HD
13	54734522	54756417	COL20A1-202	Fst Iraqi HD
13	54734522	54756417	COL20A1-203	Fst Iraqi HD
13	54964694	54993056	DIDO1-201	Fst Iraqi HD
13	55002990	55019058		Fst Iraqi HD
13	55019577	55040430	COL9A3-201	Fst Iraqi HD
13	59724647	59724754		Fst Iraqi HD
15	29667707	29715637	KMT2A-201	Fst Iraqi HD
15	29686490	29686623	SNORA70-201	Fst Iraqi HD
15	29720790	29725202	TTC36-201	Fst Iraqi HD
15	29725506	29729852	TMEM25-201	Fst Iraqi HD
15	29732275	29746372	IFT46-201	Fst Iraqi HD
15	29754474	29783172	ARCN1-201	Fst Iraqi HD
15	29788875	29836450	PHLDB1-201	Fst Iraqi HD
15	29788875	29836450	PHLDB1-202	Fst Iraqi HD
15	29788875	29836450	PHLDB1-203	Fst Iraqi HD
15	29837812	29849676	TREH-201	Fst Iraqi HD
16	26803253	26862483	MIA3-201	Fst Iraqi HD
18	7734175	7753452	CENPN-201	Fst Iraqi HD
18	7755291	7768469	ATMIN-201	Fst Iraqi HD
18	7779382	7781765	C16orf46-201	Fst Iraqi HD
18	7789881	7789984	U6-201	Fst Iraqi HD
18	7793106	7805806		Fst Iraqi HD
18	7809822	7917256		Fst Iraqi HD
18	13740622	13753849	ZNF469-201	Fst Iraqi HD
18	13809878	13826787	ZFPM1-201	Fst Iraqi HD
18	13809878	13826787	ZFPM1-202	Fst Iraqi HD
18	13860761	13865260		Fst Iraqi HD
18	13879228	13922305	ZC3H18-201	Fst Iraqi HD
18	13879228	13922305	ZC3H18-202	Fst Iraqi HD
18	13879228	13922305	ZC3H18-203	Fst Iraqi HD
18	13927668	13928674	IL17C-201	Fst Iraqi HD
18	13931107	13938075	CYBA-201	Fst Iraqi HD
18	13938827	13945489	MVD-201	Fst Iraqi HD
18	13958995	13964622	SNAI3-201	Fst Iraqi HD
18	13969303	13977633	RNF166-201	Fst Iraqi HD
18	13977385	13984727	CTU2-201	Fst Iraqi HD
18	13984761	14002517	PIEZO1-201	Fst Iraqi HD
18	14003563	14003632	bta-mir-2327-201	Fst Iraqi HD
18	14053451	14057708	CDT1-201	Fst Iraqi HD
18	14057703	14060472	APRT-201	Fst Iraqi HD
18	14061951	14077096	GALNS-201	Fst Iraqi HD
18	14079700	14083634	TRAPPC2L-201	Fst Iraqi HD
18	14086352	14089008	PABPN1L-201	Fst Iraqi HD
18	14096667	14174040	CBFA2T3-201	Fst Iraqi HD
18	14302696	14321678	CDH15-201	Fst Iraqi HD
18	14321863	14326425		Fst Iraqi HD
18	14371892	14436368	ANKRD11-201	Fst Iraqi HD
18	14506214	14527509	SPG7-201	Fst Iraqi HD
18	14533161	14535556	RPL13-201	Fst Iraqi HD
18	14533790	14533871	snoMBII-202-201	Fst Iraqi HD
18	14543443	14555499	CPNE7-201	Fst Iraqi HD
18	14578306	14584239	DPEP1-201	Fst Iraqi HD
18	14592688	14599518	CHMP1A-201	Fst Iraqi HD
18	14592688	14599518	CHMP1A-202	Fst Iraqi HD
18	14610728	14617868	CDK10-201	Fst Iraqi HD
18	14617872	14621516	SPATA2L-201	Fst Iraqi HD
18	14625180	14634572	VPS9D1-201	Fst Iraqi HD
18	14635302	14649693	ZNF276-201	Fst Iraqi HD
18	14649534	14686976	FANCA-201	Fst Iraqi HD
18	14694452	14723123	SPIRE2-201	Fst Iraqi HD
18	14694452	14723123	SPIRE2-202	Fst Iraqi HD
18	14741937	14753901	TCF25-201	Fst Iraqi HD
18	14757332	14759082	MC1R-201	Fst Iraqi HD
18	14761260	14769914	TUBB3-201	Fst Iraqi HD
18	14775250	14787642	DEF8-201	Fst Iraqi HD
18	14794751	14815225		Fst Iraqi HD
18	14816920	14824814		Fst Iraqi HD
18	14830327	14847323	GAS8-201	Fst Iraqi HD
18	14877692	14877845	U1-201	Fst Iraqi HD
18	14935722	14972990	SHCBP1-201	Fst Iraqi HD
18	15625555	15928962	ITFG1-201	Fst Iraqi HD
18	15834275	15834381	U6-201	Fst Iraqi HD
18	18745674	18809260	ADCY7-201	Fst Iraqi HD
18	18810541	18858142	BRD7-201	Fst Iraqi HD
18	24066409	24098654		Fst Iraqi HD
18	24106722	24108521		Fst Iraqi HD
18	24112351	24114381		Fst Iraqi HD
18	24117441	24118787		Fst Iraqi HD
18	24125366	24126333	MT2A-201	Fst Iraqi HD
18	24134095	24135544	MT3-201	Fst Iraqi HD
19	43360443	43365350	TUBG2-201	Fst Iraqi HD
19	43366278	43374706	PLEKHH3-201	Fst Iraqi HD
19	43377279	43379246	CCR10-201	Fst Iraqi HD
19	43380114	43394478	CNTNAP1-201	Fst Iraqi HD
19	43395930	43428213	EZH1-201	Fst Iraqi HD
19	43714457	43783351	BRCA1-201	Fst Iraqi HD
19	43785335	43812243	NBR1-201	Fst Iraqi HD
19	45259544	45281127	KIF18B-201	Fst Iraqi HD
19	45288725	45295349	C1QL1-201	Fst Iraqi HD
19	45348335	45367549	DCAKD-201	Fst Iraqi HD
19	45375505	45406315	NMT1-201	Fst Iraqi HD
19	45411512	45432420	PLCD3-201	Fst Iraqi HD
21	32706742	32719331	TSPAN3-201	Fst Iraqi HD
21	32773322	32839248	PEAK1-201	Fst Iraqi HD
21	42937760	43000529	ARHGAP5-201	Fst Iraqi HD
24	10434674	10515343	CDH19-201	Fst Iraqi HD
